# Supplementary material for: Characterization of the Aroma Profiles of Guangdong Black Teas Using Non-Targeted Metabolomics
Source: Foods. 2023 Apr 6;12(7):1560. doi: 10.3390/foods12071560 (PMC10094627; doi:10.3390/foods12071560)
Supplement: Supplementary file 1 [file foods-12-01560-s001.zip]

Archive with 2 entries (2 files):
- foods-2240337 - Table S1 - for publish.pdf
- foods-2240337 - Table S2 - for publish.xls
